# Supplementary material for: Reproduction and Wing Differentiation of Gynoparae Are Regulated by Juvenile Hormone Signaling in Aphis gossypii
Source: Insects. 2025 May 25;16(6):559. doi: 10.3390/insects16060559 (PMC12193124; doi:10.3390/insects16060559)
Supplement: Supplementary file 1 [file insects-16-00559-s001.zip]

Archive with 1 entries (1 files):
- insects-3620454-supplementary.pdf
